# Supplementary material for: Impact of Melatonin Deficit on Emotional Status and Oxidative Stress-Induced Changes in Sphingomyelin and Cholesterol Level in Young Adult, Mature, and Aged Rats
Source: Int J Mol Sci. 2022 Mar 4;23(5):2809. doi: 10.3390/ijms23052809 (PMC8911298; doi:10.3390/ijms23052809)
Supplement: Supplementary file 1 [file ijms-23-02809-s001.zip]

Archive with 1 entries (1 files):
- ijms-1621021-supplementary.pdf
